# Supplementary material for: Genetic diversity and relationship between domesticated rye and its wild relatives as revealed through genotyping‐by‐sequencing
Source: Evol Appl. 2018 Mar 26;12(1):66–77. doi: 10.1111/eva.12624 (PMC6304746; doi:10.1111/eva.12624)
Supplement: Supplementary file 2 [file EVA-12-66-s002.xlsx]

## Sheet: Accession Passport Data
Note that country midpoints are given if geographic coordinates of collection sites were not available.
accession	species	subtaxa	date	country	latitude	longitude
R1038	Secale cereale	subsp. afghanicum	1989	Afghanistan	33.9391	67.71
R2606	Secale cereale	subsp. ancestrale	2003	Iran	32.4279	53.688
R1185	Secale cereale	subsp. cereale	1994	Albania	40.1959	20.0859
R1213	Secale cereale	subsp. cereale	1994	Albania	41.4047	20.1955
R875	Secale cereale	subsp. cereale	1983	Austria	47.1347	11.3
R1091	Secale cereale	subsp. cereale	1990	Austria	47.2811	15.4647
R2245	Secale cereale	subsp. cereale	1997	Bulgaria	42.7339	25.4858
R34	Secale cereale	subsp. cereale	1963	Canada	56.1304	106.347
R1423	Secale cereale	subsp. cereale	1997	Czech Republic	49.8175	15.473
R864	Secale cereale	subsp. cereale	1983	Georgia	42.5111	42.5045
R972	Secale cereale	subsp. cereale	1987	Georgia	41.5413	44.3551
R1022	Secale cereale	subsp. cereale	1988	Georgia	42.3423	45.1113
R193	Secale cereale	subsp. cereale	1958	Germany	51.1657	10.4515
R18	Secale cereale	subsp. cereale	1960	Germany	51.1657	10.4515
R191	Secale cereale	subsp. cereale	1960	Germany	51.1657	10.4515
R100	Secale cereale	subsp. cereale	1965	Germany	51.1657	10.4515
R93	Secale cereale	subsp. cereale	1965	Germany	51.1657	10.4515
R1572	Secale cereale	subsp. cereale	1987	Germany	51.3	10.7
R1554	Secale cereale	subsp. cereale	1997	Germany	51.1657	10.4515
R1919	Secale cereale	subsp. cereale	1997	Germany	51.1657	10.4515
R1968	Secale cereale	subsp. cereale	1997	Germany	51.1657	10.4515
R2082	Secale cereale	subsp. cereale	1997	Germany	51.1657	10.4515
R2302	Secale cereale	subsp. cereale	1997	Germany	51.1657	10.4515
R2413	Secale cereale	subsp. cereale	1998	Germany	51.1657	10.4515
R2420	Secale cereale	subsp. cereale	1998	Germany	51.1657	10.4515
R2229	Secale cereale	subsp. cereale	1997	Hungary	47.1625	19.5033
R2581	Secale cereale	subsp. cereale	2003	Iran	32.4279	53.688
R2743	Secale cereale	subsp. cereale	2003	Iran	32.4279	53.688
R944	Secale cereale	subsp. cereale	1985	Italy	39.0459	16.2159
R937	Secale cereale	subsp. cereale	1986	Italy	40.425	15.2812
R1084	Secale cereale	subsp. cereale	1989	Italy	42.322	13.2303
R1090	Secale cereale	subsp. cereale	1989	Italy	44.13	10.1659
R1112	Secale cereale	subsp. cereale	1990	Italy	46.3805	10.42
R1139	Secale cereale	subsp. cereale	1991	Italy	45.0836	7.1137
R1850	Secale cereale	subsp. cereale	1997	Lithuania	55.1694	23.8813
R1741	Secale cereale	subsp. cereale	1997	Netherlands	52.1326	5.29127
R240	Secale cereale	subsp. cereale	1963	Poland	51.9194	19.1451
R242	Secale cereale	subsp. cereale	1963	Poland	51.9194	19.1451
R36	Secale cereale	subsp. cereale	1963	Poland	51.9194	19.1451
R37	Secale cereale	subsp. cereale	1963	Poland	51.9194	19.1451
R91	Secale cereale	subsp. cereale	1965	Poland	51.9194	19.1451
R687	Secale cereale	subsp. cereale	1977	Poland	51.9194	19.1451
R1319	Secale cereale	subsp. cereale	1997	Poland	51.9194	19.1451
R1886	Secale cereale	subsp. cereale	1997	Poland	51.9194	19.1451
R1890	Secale cereale	subsp. cereale	1997	Poland	51.9194	19.1451
R2190	Secale cereale	subsp. cereale	1997	Poland	51.9194	19.1451
R2203	Secale cereale	subsp. cereale	1997	Poland	51.9194	19.1451
R1133	Secale cereale	subsp. cereale	1991	Portugal	41.4232	6.0806
R2275	Secale cereale	subsp. cereale	1997	Portugal	39.3999	-8.22445
R684	Secale cereale	subsp. cereale	1978	Romania	45.9432	24.9668
R1201	Secale cereale	subsp. cereale	1994	Romania	45.9432	24.9668
R20	Secale cereale	subsp. cereale	1960	Russia	61.524	105.319
R235	Secale cereale	subsp. cereale	1960	Russia	61.524	105.319
R31	Secale cereale	subsp. cereale	1960	Russia	61.524	105.319
R233	Secale cereale	subsp. cereale	1963	Russia	61.524	105.319
R47	Secale cereale	subsp. cereale	1963	Russia	61.524	105.319
R1248	Secale cereale	subsp. cereale	1997	Russia	55.9	64.7
R1257	Secale cereale	subsp. cereale	1997	Russia	61.524	105.319
R1384	Secale cereale	subsp. cereale	1997	Russia	61.524	105.319
R1450	Secale cereale	subsp. cereale	1997	Russia	61.524	105.319
R1452	Secale cereale	subsp. cereale	1997	Russia	61.524	105.319
R1972	Secale cereale	subsp. cereale	1997	Russia	61.524	105.319
R1987	Secale cereale	subsp. cereale	1997	Russia	61.524	105.319
R2136	Secale cereale	subsp. cereale	1997	Russia	61.524	105.319
R604	Secale cereale	subsp. cereale	1975	Slovakia	48.3554	19.4516
R612	Secale cereale	subsp. cereale	1975	Slovakia	49.0341	21.3456
R831	Secale cereale	subsp. cereale	1983	Slovakia	49	17.5842
R783	Secale cereale	subsp. cereale	1979	Spain	39.2641	5.4008
R2449	Secale cereale	subsp. cereale	1999	Spain	43.0123	8.5648
R1752	Secale cereale	subsp. cereale	1997	Sweden	60.1282	18.6435
R2411	Secale cereale	subsp. cereale	1998	Sweden	60.1282	18.6435
R1001	Secale cereale	subsp. cereale	1988	Switzerland	46.8182	8.22751
R253	Secale cereale	subsp. cereale	1946	Turkey	38.9637	35.2433
R280	Secale cereale	subsp. cereale	1968	Turkey	38.9637	35.2433
R1148	Secale cereale	subsp. cereale	1992	Turkey	38.9637	35.2433
R1429	Secale cereale	subsp. cereale	1997	Ukraine	48.3794	31.1656
R2863	Secale cereale	subsp. dighoricum	2004	Armenia	40.05	44.43
R2522	Secale cereale	subsp. segetale	2003	Iran	32.4279	53.688
R607	Secale cereale	subsp. segetale	1975	Slovakia	48.4428	20.0829
R779	Secale cereale	subsp. segetale	1979	Spain	37.3004	7.4337
R788	Secale cereale	subsp. segetale	1979	Spain	39.2053	5.3131
R1134	Secale strictum	former cereale	1991	Switzerland	46.8182	8.22751
R2859	Secale strictum	subsp. anatolicum	2002	Armenia	40.25	44.32
R971	Secale strictum	subsp. anatolicum	1986	France	46.2276	2.21375
R967	Secale strictum	subsp. anatolicum	1986	Italy	37.4059	15.0559
R2456	Secale strictum	subsp. kuprijanovii	2000	Italy	37.41	14.59
R2431	Secale strictum	subsp. strictum	1998	Bulgaria	42.7339	25.4858
R857	Secale strictum	subsp. strictum	1982	Italy	37.45	15.0241
R918	Secale strictum	subsp. strictum	1985	Italy	39.2154	16.311
R925	Secale strictum	subsp. strictum	1985	Italy	39.1059	16.06
R951	Secale strictum	subsp. strictum	1985	Italy	37.4959	14.4259
R1018	Secale strictum	subsp. strictum	1988	Italy	37.4059	15.0559
R1033	Secale sylvestre		1989	Hungary	47.1625	19.5033
R807	Secale sylvestre		1981	Poland	51.9194	19.1451
R812	Secale sylvestre		1982	Russia	61.524	105.319
R2446	Secale sylvestre		1999	Ukraine	48.3794	31.1656
R2432	Secale vavilovii x cereale		1998	Afghanistan	33.38	68.12
R1003	Secale vavilovii		1989	Armenia	40.0691	45.0382
R2596	Secale vavilovii x cereale		2003	Iran	32.4279	53.688
R1027	Secale cereale x vavilovii		1988	Italy	41.8719	12.5674
R2434	Secale vavilovii x cereale		1998	Russia	61.524	105.319

## Sheet: Accessions per species
Species	subtaxon	Nº accessions
Secale cereale	subsp. cereale	74
	subsp. segetale	4
	subsp. afghanicum	1
	subsp. ancestrale	1
	subsp. dighoricum	1
Secale vavilovii		5
Secale strictum	subsp. strictum	7
	subsp. anatolicum	3
	subsp. kuprijanovii	1
Secale sylvestre		4
