# Supplementary material for: Genetic diversity and relationship between domesticated rye and its wild relatives as revealed through genotyping‐by‐sequencing
Source: Evol Appl. 2018 Mar 26;12(1):66–77. doi: 10.1111/eva.12624 (PMC6304746; doi:10.1111/eva.12624)
Supplement: Supplementary file 3 [file EVA-12-66-s003.xlsx]

## Sheet: ENA Accessions
ENA Accession	ENA ID	Sample name	Genebank Accession
ERS1931408	(SAMEA104306430)	R1133_4	R1133
ERS1931409	(SAMEA104306431)	R1018_4	R1018
ERS1931410	(SAMEA104306432)	R1018_5	R1018
ERS1931411	(SAMEA104306433)	R1018_6	R1018
ERS1931412	(SAMEA104306434)	R253_1	R253
ERS1931413	(SAMEA104306435)	R253_2	R253
ERS1931414	(SAMEA104306436)	R253_3	R253
ERS1931415	(SAMEA104306437)	R253_4	R253
ERS1931416	(SAMEA104306438)	R253_5	R253
ERS1931417	(SAMEA104306439)	R253_6	R253
ERS1931418	(SAMEA104306440)	R31_1	R31
ERS1931419	(SAMEA104306441)	R1133_5	R1133
ERS1931420	(SAMEA104306442)	R31_2	R31
ERS1931421	(SAMEA104306443)	R31_3	R31
ERS1931422	(SAMEA104306444)	R31_4	R31
ERS1931423	(SAMEA104306445)	R31_5	R31
ERS1931424	(SAMEA104306446)	R31_6	R31
ERS1931425	(SAMEA104306447)	R91_1	R91
ERS1931426	(SAMEA104306448)	R91_2	R91
ERS1931427	(SAMEA104306449)	R91_3	R91
ERS1931428	(SAMEA104306450)	R91_4	R91
ERS1931429	(SAMEA104306451)	R91_5	R91
ERS1931430	(SAMEA104306452)	R1133_6	R1133
ERS1931431	(SAMEA104306453)	R91_6	R91
ERS1931432	(SAMEA104306454)	R925_1	R925
ERS1931433	(SAMEA104306455)	R925_2	R925
ERS1931434	(SAMEA104306456)	R925_3	R925
ERS1931435	(SAMEA104306457)	R925_4	R925
ERS1931436	(SAMEA104306458)	R925_5	R925
ERS1931437	(SAMEA104306459)	R925_6	R925
ERS1931438	(SAMEA104306460)	R918_1	R918
ERS1931439	(SAMEA104306461)	R918_3	R918
ERS1931440	(SAMEA104306462)	R1890_1	R1890
ERS1931441	(SAMEA104306463)	R918_4	R918
ERS1931442	(SAMEA104306464)	R918_5	R918
ERS1931443	(SAMEA104306465)	R918_6	R918
ERS1931444	(SAMEA104306466)	R47_1	R47
ERS1931445	(SAMEA104306467)	R47_2	R47
ERS1931446	(SAMEA104306468)	R47_3	R47
ERS1931447	(SAMEA104306469)	R47_4	R47
ERS1931448	(SAMEA104306470)	R47_5	R47
ERS1931449	(SAMEA104306471)	R47_6	R47
ERS1931450	(SAMEA104306472)	R2859_1	R2859
ERS1931451	(SAMEA104306473)	R1890_2	R1890
ERS1931452	(SAMEA104306474)	R2859_2	R2859
ERS1931453	(SAMEA104306475)	R2859_3	R2859
ERS1931454	(SAMEA104306476)	R2859_4	R2859
ERS1931455	(SAMEA104306477)	R2859_5	R2859
ERS1931456	(SAMEA104306478)	R2859_6	R2859
ERS1931457	(SAMEA104306479)	R2456_1	R2456
ERS1931458	(SAMEA104306480)	R2456_2	R2456
ERS1931459	(SAMEA104306481)	R2456_3	R2456
ERS1931460	(SAMEA104306482)	R2456_4	R2456
ERS1931461	(SAMEA104306483)	R2456_5	R2456
ERS1931462	(SAMEA104306484)	R1890_3	R1890
ERS1931463	(SAMEA104306485)	R2456_6	R2456
ERS1931464	(SAMEA104306486)	R2431_1	R2431
ERS1931465	(SAMEA104306487)	R2431_2	R2431
ERS1931466	(SAMEA104306488)	R2431_3	R2431
ERS1931467	(SAMEA104306489)	R2431_4	R2431
ERS1931468	(SAMEA104306490)	R2431_5	R2431
ERS1931469	(SAMEA104306491)	R2431_6	R2431
ERS1931470	(SAMEA104306492)	R951_1	R951
ERS1931471	(SAMEA104306493)	R951_2	R951
ERS1931472	(SAMEA104306494)	R951_3	R951
ERS1931473	(SAMEA104306495)	R1890_4	R1890
ERS1931474	(SAMEA104306496)	R857_1	R857
ERS1931475	(SAMEA104306497)	R857_2	R857
ERS1931476	(SAMEA104306498)	R857_3	R857
ERS1931477	(SAMEA104306499)	R857_4	R857
ERS1931478	(SAMEA104306500)	R857_5	R857
ERS1931479	(SAMEA104306501)	R100_1	R100
ERS1931480	(SAMEA104306502)	R100_2	R100
ERS1931481	(SAMEA104306503)	R100_3	R100
ERS1931482	(SAMEA104306504)	R100_4	R100
ERS1931483	(SAMEA104306505)	R100_5	R100
ERS1931484	(SAMEA104306506)	R1890_5	R1890
ERS1931485	(SAMEA104306507)	R100_6	R100
ERS1931486	(SAMEA104306508)	R36_1	R36
ERS1931487	(SAMEA104306509)	R36_2	R36
ERS1931488	(SAMEA104306510)	R36_3	R36
ERS1931489	(SAMEA104306511)	R36_4	R36
ERS1931490	(SAMEA104306512)	R36_5	R36
ERS1931491	(SAMEA104306513)	R36_6	R36
ERS1931492	(SAMEA104306514)	R2863_1	R2863
ERS1931493	(SAMEA104306515)	R2863_2	R2863
ERS1931494	(SAMEA104306516)	R2863_3	R2863
ERS1931495	(SAMEA104306517)	R1890_6	R1890
ERS1931496	(SAMEA104306518)	R2863_4	R2863
ERS1931497	(SAMEA104306519)	R2863_5	R2863
ERS1931498	(SAMEA104306520)	R2863_6	R2863
ERS1931499	(SAMEA104306521)	R235_1	R235
ERS1931500	(SAMEA104306522)	R235_2	R235
ERS1931501	(SAMEA104306523)	R235_3	R235
ERS1931502	(SAMEA104306524)	R235_4	R235
ERS1931503	(SAMEA104306525)	R235_5	R235
ERS1931504	(SAMEA104306526)	R235_6	R235
ERS1931505	(SAMEA104306527)	R1185_1	R1185
ERS1931506	(SAMEA104306528)	R1090_1	R1090
ERS1931507	(SAMEA104306529)	R1185_2	R1185
ERS1931508	(SAMEA104306530)	R1185_3	R1185
ERS1931509	(SAMEA104306531)	R1185_4	R1185
ERS1931510	(SAMEA104306532)	R1185_5	R1185
ERS1931511	(SAMEA104306533)	R1185_6	R1185
ERS1931512	(SAMEA104306534)	R191_1	R191
ERS1931513	(SAMEA104306535)	R191_2	R191
ERS1931514	(SAMEA104306536)	R191_3	R191
ERS1931515	(SAMEA104306537)	R191_4	R191
ERS1931516	(SAMEA104306538)	R191_5	R191
ERS1931517	(SAMEA104306539)	R1112_2	R1112
ERS1931518	(SAMEA104306540)	R1090_2	R1090
ERS1931519	(SAMEA104306541)	R191_6	R191
ERS1931520	(SAMEA104306542)	R1001_1	R1001
ERS1931521	(SAMEA104306543)	R1001_2	R1001
ERS1931522	(SAMEA104306544)	R1001_3	R1001
ERS1931523	(SAMEA104306545)	R1001_4	R1001
ERS1931524	(SAMEA104306546)	R1001_5	R1001
ERS1931525	(SAMEA104306547)	R1001_6	R1001
ERS1931526	(SAMEA104306548)	R242_1	R242
ERS1931527	(SAMEA104306549)	R242_2	R242
ERS1931528	(SAMEA104306550)	R242_3	R242
ERS1931529	(SAMEA104306551)	R1090_3	R1090
ERS1931530	(SAMEA104306552)	R242_4	R242
ERS1931531	(SAMEA104306553)	R242_5	R242
ERS1931532	(SAMEA104306554)	R242_6	R242
ERS1931533	(SAMEA104306555)	R831_1	R831
ERS1931534	(SAMEA104306556)	R831_2	R831
ERS1931535	(SAMEA104306557)	R831_3	R831
ERS1931536	(SAMEA104306558)	R831_4	R831
ERS1931537	(SAMEA104306559)	R831_5	R831
ERS1931538	(SAMEA104306560)	R831_6	R831
ERS1931539	(SAMEA104306561)	R2522_1	R2522
ERS1931540	(SAMEA104306562)	R1090_4	R1090
ERS1931541	(SAMEA104306563)	R2522_2	R2522
ERS1931542	(SAMEA104306564)	R2522_3	R2522
ERS1931543	(SAMEA104306565)	R2522_4	R2522
ERS1931544	(SAMEA104306566)	R2522_5	R2522
ERS1931545	(SAMEA104306567)	R2522_6	R2522
ERS1931546	(SAMEA104306568)	R864_1	R864
ERS1931547	(SAMEA104306569)	R864_2	R864
ERS1931548	(SAMEA104306570)	R864_3	R864
ERS1931549	(SAMEA104306571)	R864_4	R864
ERS1931550	(SAMEA104306572)	R864_5	R864
ERS1931551	(SAMEA104306573)	R1090_5	R1090
ERS1931552	(SAMEA104306574)	R864_6	R864
ERS1931553	(SAMEA104306575)	R967_1	R967
ERS1931554	(SAMEA104306576)	R967_2	R967
ERS1931555	(SAMEA104306577)	R967_3	R967
ERS1931556	(SAMEA104306578)	R967_4	R967
ERS1931557	(SAMEA104306579)	R967_5	R967
ERS1931558	(SAMEA104306580)	R967_6	R967
ERS1931559	(SAMEA104306581)	R2581_1	R2581
ERS1931560	(SAMEA104306582)	R2581_2	R2581
ERS1931561	(SAMEA104306583)	R2581_3	R2581
ERS1931562	(SAMEA104306584)	R1090_6	R1090
ERS1931563	(SAMEA104306585)	R2581_4	R2581
ERS1931564	(SAMEA104306586)	R2581_5	R2581
ERS1931565	(SAMEA104306587)	R2581_6	R2581
ERS1931566	(SAMEA104306588)	R2743_1	R2743
ERS1931567	(SAMEA104306589)	R2743_2	R2743
ERS1931568	(SAMEA104306590)	R2743_3	R2743
ERS1931569	(SAMEA104306591)	R2743_4	R2743
ERS1931570	(SAMEA104306592)	R2743_5	R2743
ERS1931571	(SAMEA104306593)	R2743_6	R2743
ERS1931572	(SAMEA104306594)	R1248_1	R1248
ERS1931573	(SAMEA104306595)	R2434_1	R2434
ERS1931574	(SAMEA104306596)	R1248_2	R1248
ERS1931575	(SAMEA104306597)	R1248_3	R1248
ERS1931576	(SAMEA104306598)	R1248_4	R1248
ERS1931577	(SAMEA104306599)	R1248_5	R1248
ERS1931578	(SAMEA104306600)	R1248_6	R1248
ERS1931579	(SAMEA104306601)	R875_1	R875
ERS1931580	(SAMEA104306602)	R875_2	R875
ERS1931581	(SAMEA104306603)	R875_3	R875
ERS1931582	(SAMEA104306604)	R875_4	R875
ERS1931583	(SAMEA104306605)	R875_5	R875
ERS1931584	(SAMEA104306606)	R2434_2	R2434
ERS1931585	(SAMEA104306607)	R875_6	R875
ERS1931586	(SAMEA104306608)	R2449_1	R2449
ERS1931587	(SAMEA104306609)	R2449_2	R2449
ERS1931588	(SAMEA104306610)	R2449_3	R2449
ERS1931589	(SAMEA104306611)	R2449_4	R2449
ERS1931590	(SAMEA104306612)	R2449_5	R2449
ERS1931591	(SAMEA104306613)	R2449_6	R2449
ERS1931592	(SAMEA104306614)	R2082_1	R2082
ERS1931593	(SAMEA104306615)	R2082_2	R2082
ERS1931594	(SAMEA104306616)	R2082_3	R2082
ERS1931595	(SAMEA104306617)	R2434_3	R2434
ERS1931596	(SAMEA104306618)	R2082_4	R2082
ERS1931597	(SAMEA104306619)	R2082_5	R2082
ERS1931598	(SAMEA104306620)	R2082_6	R2082
ERS1931599	(SAMEA104306621)	R1257_1	R1257
ERS1931600	(SAMEA104306622)	R1257_2	R1257
ERS1931601	(SAMEA104306623)	R1257_3	R1257
ERS1931602	(SAMEA104306624)	R1257_4	R1257
ERS1931603	(SAMEA104306625)	R1257_5	R1257
ERS1931604	(SAMEA104306626)	R1257_6	R1257
ERS1931605	(SAMEA104306627)	R1423_1	R1423
ERS1931606	(SAMEA104306628)	R2434_4	R2434
ERS1931607	(SAMEA104306629)	R1423_2	R1423
ERS1931608	(SAMEA104306630)	R1423_3	R1423
ERS1931609	(SAMEA104306631)	R1423_4	R1423
ERS1931610	(SAMEA104306632)	R1423_5	R1423
ERS1931611	(SAMEA104306633)	R1423_6	R1423
ERS1931612	(SAMEA104306634)	R1038_1	R1038
ERS1931613	(SAMEA104306635)	R1038_2	R1038
ERS1931614	(SAMEA104306636)	R1038_3	R1038
ERS1931615	(SAMEA104306637)	R1038_4	R1038
ERS1931616	(SAMEA104306638)	R1038_5	R1038
ERS1931617	(SAMEA104306639)	R2434_5	R2434
ERS1931618	(SAMEA104306640)	R1038_6	R1038
ERS1931619	(SAMEA104306641)	R1919_1	R1919
ERS1931620	(SAMEA104306642)	R1919_2	R1919
ERS1931621	(SAMEA104306643)	R1919_3	R1919
ERS1931622	(SAMEA104306644)	R1919_4	R1919
ERS1931623	(SAMEA104306645)	R1919_5	R1919
ERS1931624	(SAMEA104306646)	R1919_6	R1919
ERS1931625	(SAMEA104306647)	R1033_1	R1033
ERS1931626	(SAMEA104306648)	R1033_2	R1033
ERS1931627	(SAMEA104306649)	R1033_3	R1033
ERS1931628	(SAMEA104306650)	R1112_3	R1112
ERS1931629	(SAMEA104306651)	R2434_6	R2434
ERS1931630	(SAMEA104306652)	R1033_4	R1033
ERS1931631	(SAMEA104306653)	R1033_5	R1033
ERS1931632	(SAMEA104306654)	R1033_6	R1033
ERS1931633	(SAMEA104306655)	R2136_1	R2136
ERS1931634	(SAMEA104306656)	R2136_2	R2136
ERS1931635	(SAMEA104306657)	R2136_3	R2136
ERS1931636	(SAMEA104306658)	R2136_4	R2136
ERS1931637	(SAMEA104306659)	R2136_5	R2136
ERS1931638	(SAMEA104306660)	R2136_6	R2136
ERS1931639	(SAMEA104306661)	R807_1	R807
ERS1931640	(SAMEA104306662)	R1450_1	R1450
ERS1931641	(SAMEA104306663)	R807_2	R807
ERS1931642	(SAMEA104306664)	R807_3	R807
ERS1931643	(SAMEA104306665)	R807_4	R807
ERS1931644	(SAMEA104306666)	R807_5	R807
ERS1931645	(SAMEA104306667)	R807_6	R807
ERS1931646	(SAMEA104306668)	R788_1	R788
ERS1931647	(SAMEA104306669)	R788_2	R788
ERS1931648	(SAMEA104306670)	R788_3	R788
ERS1931649	(SAMEA104306671)	R788_4	R788
ERS1931650	(SAMEA104306672)	R788_5	R788
ERS1931651	(SAMEA104306673)	R1450_2	R1450
ERS1931652	(SAMEA104306674)	R788_6	R788
ERS1931653	(SAMEA104306675)	R2606_1	R2606
ERS1931654	(SAMEA104306676)	R2606_2	R2606
ERS1931655	(SAMEA104306677)	R2606_3	R2606
ERS1931656	(SAMEA104306678)	R2606_4	R2606
ERS1931657	(SAMEA104306679)	R2606_5	R2606
ERS1931658	(SAMEA104306680)	R2606_6	R2606
ERS1931659	(SAMEA104306681)	R2596_1	R2596
ERS1931660	(SAMEA104306682)	R2596_2	R2596
ERS1931661	(SAMEA104306683)	R2596_3	R2596
ERS1931662	(SAMEA104306684)	R1450_3	R1450
ERS1931663	(SAMEA104306685)	R2596_4	R2596
ERS1931664	(SAMEA104306686)	R2596_5	R2596
ERS1931665	(SAMEA104306687)	R2596_6	R2596
ERS1931666	(SAMEA104306688)	R1003_3	R1003
ERS1931667	(SAMEA104306689)	R684_1	R684
ERS1931668	(SAMEA104306690)	R1450_4	R1450
ERS1931669	(SAMEA104306691)	R684_2	R684
ERS1931670	(SAMEA104306692)	R684_3	R684
ERS1931671	(SAMEA104306693)	R684_4	R684
ERS1931672	(SAMEA104306694)	R684_5	R684
ERS1931673	(SAMEA104306695)	R684_6	R684
ERS1931674	(SAMEA104306696)	R687_1	R687
ERS1931675	(SAMEA104306697)	R687_2	R687
ERS1931676	(SAMEA104306698)	R687_3	R687
ERS1931677	(SAMEA104306699)	R687_4	R687
ERS1931678	(SAMEA104306700)	R687_5	R687
ERS1931679	(SAMEA104306701)	R1450_5	R1450
ERS1931680	(SAMEA104306702)	R687_6	R687
ERS1931681	(SAMEA104306703)	R783_1	R783
ERS1931682	(SAMEA104306704)	R783_2	R783
ERS1931683	(SAMEA104306705)	R783_3	R783
ERS1931684	(SAMEA104306706)	R783_4	R783
ERS1931685	(SAMEA104306707)	R783_5	R783
ERS1931686	(SAMEA104306708)	R783_6	R783
ERS1931687	(SAMEA104306709)	R1027_1	R1027
ERS1931688	(SAMEA104306710)	R1027_2	R1027
ERS1931689	(SAMEA104306711)	R1027_3	R1027
ERS1931690	(SAMEA104306712)	R1450_6	R1450
ERS1931691	(SAMEA104306713)	R1027_4	R1027
ERS1931692	(SAMEA104306714)	R1027_5	R1027
ERS1931693	(SAMEA104306715)	R1027_6	R1027
ERS1931694	(SAMEA104306716)	R1987_1	R1987
ERS1931695	(SAMEA104306717)	R1987_2	R1987
ERS1931696	(SAMEA104306718)	R1987_3	R1987
ERS1931697	(SAMEA104306719)	R1987_4	R1987
ERS1931698	(SAMEA104306720)	R1987_5	R1987
ERS1931699	(SAMEA104306721)	R1987_6	R1987
ERS1931700	(SAMEA104306722)	R604_1	R604
ERS1931701	(SAMEA104306723)	R1084_1	R1084
ERS1931702	(SAMEA104306724)	R604_2	R604
ERS1931703	(SAMEA104306725)	R604_3	R604
ERS1931704	(SAMEA104306726)	R604_4	R604
ERS1931705	(SAMEA104306727)	R604_5	R604
ERS1931706	(SAMEA104306728)	R604_6	R604
ERS1931707	(SAMEA104306729)	R1968_1	R1968
ERS1931708	(SAMEA104306730)	R1968_2	R1968
ERS1931709	(SAMEA104306731)	R1968_3	R1968
ERS1931710	(SAMEA104306732)	R1968_4	R1968
ERS1931711	(SAMEA104306733)	R1968_5	R1968
ERS1931712	(SAMEA104306734)	R1084_2	R1084
ERS1931713	(SAMEA104306735)	R1968_6	R1968
ERS1931714	(SAMEA104306736)	R1741_1	R1741
ERS1931715	(SAMEA104306737)	R1741_2	R1741
ERS1931716	(SAMEA104306738)	R1741_3	R1741
ERS1931717	(SAMEA104306739)	R1741_4	R1741
ERS1931718	(SAMEA104306740)	R1741_5	R1741
ERS1931719	(SAMEA104306741)	R1741_6	R1741
ERS1931720	(SAMEA104306742)	R2203_1	R2203
ERS1931721	(SAMEA104306743)	R2203_2	R2203
ERS1931722	(SAMEA104306744)	R2203_3	R2203
ERS1931723	(SAMEA104306745)	R1084_3	R1084
ERS1931724	(SAMEA104306746)	R2203_4	R2203
ERS1931725	(SAMEA104306747)	R2203_5	R2203
ERS1931726	(SAMEA104306748)	R2203_6	R2203
ERS1931727	(SAMEA104306749)	R2302_1	R2302
ERS1931728	(SAMEA104306750)	R2302_2	R2302
ERS1931729	(SAMEA104306751)	R2302_3	R2302
ERS1931730	(SAMEA104306752)	R2302_4	R2302
ERS1931731	(SAMEA104306753)	R2302_5	R2302
ERS1931732	(SAMEA104306754)	R2302_6	R2302
ERS1931733	(SAMEA104306755)	R2420_1	R2420
ERS1931734	(SAMEA104306756)	R1112_4	R1112
ERS1931735	(SAMEA104306757)	R1084_4	R1084
ERS1931736	(SAMEA104306758)	R2420_2	R2420
ERS1931737	(SAMEA104306759)	R2420_3	R2420
ERS1931738	(SAMEA104306760)	R2420_4	R2420
ERS1931739	(SAMEA104306761)	R2420_5	R2420
ERS1931740	(SAMEA104306762)	R2420_6	R2420
ERS1931741	(SAMEA104306763)	R612_1	R612
ERS1931742	(SAMEA104306764)	R612_2	R612
ERS1931743	(SAMEA104306765)	R612_3	R612
ERS1931744	(SAMEA104306766)	R612_4	R612
ERS1931745	(SAMEA104306767)	R612_5	R612
ERS1931746	(SAMEA104306768)	R1084_5	R1084
ERS1931747	(SAMEA104306769)	R612_6	R612
ERS1931748	(SAMEA104306770)	R1554_1	R1554
ERS1931749	(SAMEA104306771)	R1554_2	R1554
ERS1931750	(SAMEA104306772)	R1554_3	R1554
ERS1931751	(SAMEA104306773)	R1554_4	R1554
ERS1931752	(SAMEA104306774)	R1554_5	R1554
ERS1931753	(SAMEA104306775)	R1554_6	R1554
ERS1931754	(SAMEA104306776)	R1972_1	R1972
ERS1931755	(SAMEA104306777)	R1972_2	R1972
ERS1931756	(SAMEA104306778)	R1972_3	R1972
ERS1931757	(SAMEA104306779)	R1084_6	R1084
ERS1931758	(SAMEA104306780)	R1972_4	R1972
ERS1931759	(SAMEA104306781)	R1972_5	R1972
ERS1931760	(SAMEA104306782)	R1972_6	R1972
ERS1931761	(SAMEA104306783)	R779_1	R779
ERS1931762	(SAMEA104306784)	R779_2	R779
ERS1931763	(SAMEA104306785)	R779_3	R779
ERS1931764	(SAMEA104306786)	R779_4	R779
ERS1931765	(SAMEA104306787)	R779_5	R779
ERS1931766	(SAMEA104306788)	R779_6	R779
ERS1931767	(SAMEA104306789)	R2275_1	R2275
ERS1931768	(SAMEA104306790)	R1091_1	R1091
ERS1931769	(SAMEA104306791)	R2275_2	R2275
ERS1931770	(SAMEA104306792)	R2275_3	R2275
ERS1931771	(SAMEA104306793)	R2275_4	R2275
ERS1931772	(SAMEA104306794)	R2275_5	R2275
ERS1931773	(SAMEA104306795)	R2275_6	R2275
ERS1931774	(SAMEA104306796)	R1022_1	R1022
ERS1931775	(SAMEA104306797)	R1022_2	R1022
ERS1931776	(SAMEA104306798)	R1022_3	R1022
ERS1931777	(SAMEA104306799)	R1022_4	R1022
ERS1931778	(SAMEA104306800)	R1022_5	R1022
ERS1931779	(SAMEA104306801)	R1091_2	R1091
ERS1931780	(SAMEA104306802)	R1022_6	R1022
ERS1931781	(SAMEA104306803)	R607_1	R607
ERS1931782	(SAMEA104306804)	R607_2	R607
ERS1931783	(SAMEA104306805)	R607_3	R607
ERS1931784	(SAMEA104306806)	R607_4	R607
ERS1931785	(SAMEA104306807)	R607_5	R607
ERS1931786	(SAMEA104306808)	R607_6	R607
ERS1931787	(SAMEA104306809)	R2190_1	R2190
ERS1931788	(SAMEA104306810)	R2190_2	R2190
ERS1931789	(SAMEA104306811)	R2190_3	R2190
ERS1931790	(SAMEA104306812)	R1091_3	R1091
ERS1931791	(SAMEA104306813)	R2190_4	R2190
ERS1931792	(SAMEA104306814)	R2190_5	R2190
ERS1931793	(SAMEA104306815)	R2190_6	R2190
ERS1931794	(SAMEA104306816)	R2446_1	R2446
ERS1931795	(SAMEA104306817)	R2446_2	R2446
ERS1931796	(SAMEA104306818)	R2446_3	R2446
ERS1931797	(SAMEA104306819)	R2446_4	R2446
ERS1931798	(SAMEA104306820)	R2446_5	R2446
ERS1931799	(SAMEA104306821)	R2446_6	R2446
ERS1931800	(SAMEA104306822)	R2413_1	R2413
ERS1931801	(SAMEA104306823)	R1091_4	R1091
ERS1931802	(SAMEA104306824)	R2413_2	R2413
ERS1931803	(SAMEA104306825)	R2413_3	R2413
ERS1931804	(SAMEA104306826)	R2413_4	R2413
ERS1931805	(SAMEA104306827)	R2413_5	R2413
ERS1931806	(SAMEA104306828)	R2413_6	R2413
ERS1931807	(SAMEA104306829)	R944_1	R944
ERS1931808	(SAMEA104306830)	R944_2	R944
ERS1931809	(SAMEA104306831)	R944_3	R944
ERS1931810	(SAMEA104306832)	R944_4	R944
ERS1931811	(SAMEA104306833)	R944_5	R944
ERS1931812	(SAMEA104306834)	R1091_5	R1091
ERS1931813	(SAMEA104306835)	R944_6	R944
ERS1931814	(SAMEA104306836)	R2411_1	R2411
ERS1931815	(SAMEA104306837)	R2411_2	R2411
ERS1931816	(SAMEA104306838)	R2411_3	R2411
ERS1931817	(SAMEA104306839)	R2411_4	R2411
ERS1931818	(SAMEA104306840)	R2411_5	R2411
ERS1931819	(SAMEA104306841)	R2411_6	R2411
ERS1931820	(SAMEA104306842)	R1139_1	R1139
ERS1931821	(SAMEA104306843)	R1139_2	R1139
ERS1931822	(SAMEA104306844)	R1139_3	R1139
ERS1931823	(SAMEA104306845)	R1091_6	R1091
ERS1931824	(SAMEA104306846)	R1139_4	R1139
ERS1931825	(SAMEA104306847)	R1139_5	R1139
ERS1931826	(SAMEA104306848)	R1139_6	R1139
ERS1931827	(SAMEA104306849)	R1752_1	R1752
ERS1931828	(SAMEA104306850)	R1752_2	R1752
ERS1931829	(SAMEA104306851)	R1752_3	R1752
ERS1931830	(SAMEA104306852)	R1752_4	R1752
ERS1931831	(SAMEA104306853)	R1752_5	R1752
ERS1931832	(SAMEA104306854)	R1752_6	R1752
ERS1931833	(SAMEA104306855)	R1201_1	R1201
ERS1931834	(SAMEA104306856)	R1429_1	R1429
ERS1931835	(SAMEA104306857)	R1201_2	R1201
ERS1931836	(SAMEA104306858)	R1201_3	R1201
ERS1931837	(SAMEA104306859)	R1201_4	R1201
ERS1931838	(SAMEA104306860)	R1201_5	R1201
ERS1931839	(SAMEA104306861)	R1201_6	R1201
ERS1931840	(SAMEA104306862)	R1148_1	R1148
ERS1931841	(SAMEA104306863)	R1148_2	R1148
ERS1931842	(SAMEA104306864)	R1148_3	R1148
ERS1931843	(SAMEA104306865)	R1148_4	R1148
ERS1931844	(SAMEA104306866)	R1148_5	R1148
ERS1931845	(SAMEA104306867)	R1112_5	R1112
ERS1931846	(SAMEA104306868)	R1429_2	R1429
ERS1931847	(SAMEA104306869)	R1148_6	R1148
ERS1931848	(SAMEA104306870)	R1850_1	R1850
ERS1931849	(SAMEA104306871)	R1850_2	R1850
ERS1931850	(SAMEA104306872)	R1850_3	R1850
ERS1931851	(SAMEA104306873)	R1850_4	R1850
ERS1931852	(SAMEA104306874)	R1850_5	R1850
ERS1931853	(SAMEA104306875)	R1850_6	R1850
ERS1931854	(SAMEA104306876)	R971_1	R971
ERS1931855	(SAMEA104306877)	R971_2	R971
ERS1931856	(SAMEA104306878)	R971_3	R971
ERS1931857	(SAMEA104306879)	R1429_3	R1429
ERS1931858	(SAMEA104306880)	R971_4	R971
ERS1931859	(SAMEA104306881)	R971_5	R971
ERS1931860	(SAMEA104306882)	R971_6	R971
ERS1931861	(SAMEA104306883)	R812_1	R812
ERS1931862	(SAMEA104306884)	R812_2	R812
ERS1931863	(SAMEA104306885)	R812_3	R812
ERS1931864	(SAMEA104306886)	R812_4	R812
ERS1931865	(SAMEA104306887)	R812_5	R812
ERS1931866	(SAMEA104306888)	R812_6	R812
ERS1931867	(SAMEA104306889)	R2432_1	R2432
ERS1931868	(SAMEA104306890)	R1429_4	R1429
ERS1931869	(SAMEA104306891)	R2432_2	R2432
ERS1931870	(SAMEA104306892)	R2432_3	R2432
ERS1931871	(SAMEA104306893)	R2432_4	R2432
ERS1931872	(SAMEA104306894)	R2432_5	R2432
ERS1931873	(SAMEA104306895)	R2432_6	R2432
ERS1931874	(SAMEA104306896)	R240_1	R240
ERS1931875	(SAMEA104306897)	R240_2	R240
ERS1931876	(SAMEA104306898)	R240_3	R240
ERS1931877	(SAMEA104306899)	R240_4	R240
ERS1931878	(SAMEA104306900)	R240_5	R240
ERS1931879	(SAMEA104306901)	R1429_5	R1429
ERS1931880	(SAMEA104306902)	R240_6	R240
ERS1931881	(SAMEA104306903)	R193_1	R193
ERS1931882	(SAMEA104306904)	R193_2	R193
ERS1931883	(SAMEA104306905)	R193_4	R193
ERS1931884	(SAMEA104306906)	R193_5	R193
ERS1931885	(SAMEA104306907)	R193_6	R193
ERS1931886	(SAMEA104306908)	R937_1	R937
ERS1931887	(SAMEA104306909)	R937_2	R937
ERS1931888	(SAMEA104306910)	R937_3	R937
ERS1931889	(SAMEA104306911)	R1429_6	R1429
ERS1931890	(SAMEA104306912)	R937_4	R937
ERS1931891	(SAMEA104306913)	R937_5	R937
ERS1931892	(SAMEA104306914)	R937_6	R937
ERS1931893	(SAMEA104306915)	R37_1	R37
ERS1931894	(SAMEA104306916)	R37_2	R37
ERS1931895	(SAMEA104306917)	R37_3	R37
ERS1931896	(SAMEA104306918)	R37_4	R37
ERS1931897	(SAMEA104306919)	R37_5	R37
ERS1931898	(SAMEA104306920)	R37_6	R37
ERS1931899	(SAMEA104306921)	R233_1	R233
ERS1931900	(SAMEA104306922)	R1384_1	R1384
ERS1931901	(SAMEA104306923)	R233_2	R233
ERS1931902	(SAMEA104306924)	R233_3	R233
ERS1931903	(SAMEA104306925)	R233_4	R233
ERS1931904	(SAMEA104306926)	R233_5	R233
ERS1931905	(SAMEA104306927)	R233_6	R233
ERS1931906	(SAMEA104306928)	R1886_1	R1886
ERS1931907	(SAMEA104306929)	R1886_2	R1886
ERS1931908	(SAMEA104306930)	R1886_3	R1886
ERS1931909	(SAMEA104306931)	R1886_4	R1886
ERS1931910	(SAMEA104306932)	R1886_5	R1886
ERS1931911	(SAMEA104306933)	R1384_2	R1384
ERS1931912	(SAMEA104306934)	R1886_6	R1886
ERS1931913	(SAMEA104306935)	R972_1	R972
ERS1931914	(SAMEA104306936)	R972_2	R972
ERS1931915	(SAMEA104306937)	R972_3	R972
ERS1931916	(SAMEA104306938)	R972_4	R972
ERS1931917	(SAMEA104306939)	R972_5	R972
ERS1931918	(SAMEA104306940)	R972_6	R972
ERS1931919	(SAMEA104306941)	R1134_1	R1134
ERS1931920	(SAMEA104306942)	R1134_2	R1134
ERS1931921	(SAMEA104306943)	R1134_3	R1134
ERS1931922	(SAMEA104306944)	R1384_3	R1384
ERS1931923	(SAMEA104306945)	R1134_4	R1134
ERS1931924	(SAMEA104306946)	R1134_5	R1134
ERS1931925	(SAMEA104306947)	R1134_6	R1134
ERS1931926	(SAMEA104306948)	R857_6	R857
ERS1931927	(SAMEA104306949)	R951_4	R951
ERS1931928	(SAMEA104306950)	R951_5	R951
ERS1931929	(SAMEA104306951)	R951_6	R951
ERS1931930	(SAMEA104306952)	R2245_1	R2245
ERS1931931	(SAMEA104306953)	R2245_2	R2245
ERS1931932	(SAMEA104306954)	R2245_3	R2245
ERS1931933	(SAMEA104306955)	R1384_4	R1384
ERS1931934	(SAMEA104306956)	R2245_4	R2245
ERS1931935	(SAMEA104306957)	R2245_5	R2245
ERS1931936	(SAMEA104306958)	R2245_6	R2245
ERS1931937	(SAMEA104306959)	R1319_1	R1319
ERS1931938	(SAMEA104306960)	R1319_2	R1319
ERS1931939	(SAMEA104306961)	R1319_3	R1319
ERS1931940	(SAMEA104306962)	R1319_4	R1319
ERS1931941	(SAMEA104306963)	R1319_5	R1319
ERS1931942	(SAMEA104306964)	R1319_6	R1319
ERS1931943	(SAMEA104306965)	R2229_1	R2229
ERS1931944	(SAMEA104306966)	R1384_5	R1384
ERS1931945	(SAMEA104306967)	R2229_2	R2229
ERS1931946	(SAMEA104306968)	R2229_3	R2229
ERS1931947	(SAMEA104306969)	R2229_4	R2229
ERS1931948	(SAMEA104306970)	R2229_5	R2229
ERS1931949	(SAMEA104306971)	R2229_6	R2229
ERS1931950	(SAMEA104306972)	R93_1	R93
ERS1931951	(SAMEA104306973)	R93_2	R93
ERS1931952	(SAMEA104306974)	R93_3	R93
ERS1931953	(SAMEA104306975)	R93_4	R93
ERS1931954	(SAMEA104306976)	R93_5	R93
ERS1931955	(SAMEA104306977)	R1112_6	R1112
ERS1931956	(SAMEA104306978)	R1384_6	R1384
ERS1931957	(SAMEA104306979)	R93_6	R93
ERS1931958	(SAMEA104306980)	R1213_1	R1213
ERS1931959	(SAMEA104306981)	R1213_2	R1213
ERS1931960	(SAMEA104306982)	R1213_3	R1213
ERS1931961	(SAMEA104306983)	R1213_4	R1213
ERS1931962	(SAMEA104306984)	R1213_5	R1213
ERS1931963	(SAMEA104306985)	R1213_6	R1213
ERS1931964	(SAMEA104306986)	R1452_1	R1452
ERS1931965	(SAMEA104306987)	R1452_2	R1452
ERS1931966	(SAMEA104306988)	R1452_3	R1452
ERS1931967	(SAMEA104306989)	R1133_1	R1133
ERS1931968	(SAMEA104306990)	R1452_4	R1452
ERS1931969	(SAMEA104306991)	R1452_5	R1452
ERS1931970	(SAMEA104306992)	R1452_6	R1452
ERS1931971	(SAMEA104306993)	R34_1	R34
ERS1931972	(SAMEA104306994)	R34_2	R34
ERS1931973	(SAMEA104306995)	R34_3	R34
ERS1931974	(SAMEA104306996)	R34_4	R34
ERS1931975	(SAMEA104306997)	R34_5	R34
ERS1931976	(SAMEA104306998)	R34_6	R34
ERS1931977	(SAMEA104306999)	R18_1	R18
ERS1931978	(SAMEA104307000)	R1133_2	R1133
ERS1931979	(SAMEA104307001)	R18_2	R18
ERS1931980	(SAMEA104307002)	R18_3	R18
ERS1931981	(SAMEA104307003)	R18_4	R18
ERS1931982	(SAMEA104307004)	R18_5	R18
ERS1931983	(SAMEA104307005)	R18_6	R18
ERS1931984	(SAMEA104307006)	R280_1	R280
ERS1931985	(SAMEA104307007)	R280_2	R280
ERS1931986	(SAMEA104307008)	R280_3	R280
ERS1931987	(SAMEA104307009)	R280_4	R280
ERS1931988	(SAMEA104307010)	R280_5	R280
ERS1931989	(SAMEA104307011)	R1133_3	R1133
ERS1931990	(SAMEA104307012)	R280_6	R280
ERS1931991	(SAMEA104307013)	R20_1	R20
ERS1931992	(SAMEA104307014)	R20_2	R20
ERS1931993	(SAMEA104307015)	R20_3	R20
ERS1931994	(SAMEA104307016)	R20_4	R20
ERS1931995	(SAMEA104307017)	R20_5	R20
ERS1931996	(SAMEA104307018)	R20_6	R20
ERS1931997	(SAMEA104307019)	R1018_1	R1018
ERS1931998	(SAMEA104307020)	R1018_2	R1018
ERS1931999	(SAMEA104307021)	R1018_3	R1018
ERS1932000	(SAMEA104307022)	R1003_11B	R1003
ERS1932001	(SAMEA104307023)	R1003_11C	R1003
ERS1932002	(SAMEA104307024)	R1003_11D	R1003
ERS1932003	(SAMEA104307025)	R1003_11H	R1003
ERS1932004	(SAMEA104307026)	R1003_7B	R1003
ERS1932005	(SAMEA104307027)	R1572_1D	R1572
ERS1932006	(SAMEA104307028)	R1572_2C	R1572
ERS1932007	(SAMEA104307029)	R1572_2D	R1572
ERS1932008	(SAMEA104307030)	R1572_2H	R1572
ERS1932009	(SAMEA104307031)	R1572_3A	R1572
ERS1932010	(SAMEA104307032)	R1572_5H	R1572
